# Supplementary material for: Low expression of lysosome-related genes KCNE1, NPC2, and SFTPD promote cancer cell proliferation and tumor associated M2 macrophage polarization in lung adenocarcinoma
Source: Heliyon. 2024 Mar 2;10(6):e27575. doi: 10.1016/j.heliyon.2024.e27575 (PMC10950582; doi:10.1016/j.heliyon.2024.e27575)
Supplement: Multimedia component 1 [file mmc1.csv]

ID	Risk_score
1	-0.519306542
2	-0.447373254
3	-0.481457262
4	-0.512366575
5	-0.592253678
6	-0.452484837
7	-0.405017248
8	-0.480798972
9	-0.460367078
10	-0.571882194
11	-0.505300467
12	-0.483428497
13	-0.340126295
14	-0.465107567
15	-0.404940789
16	-0.377670143
17	-0.527767593
18	-0.495428988
19	-0.547657955
20	-0.594451957
21	-0.543210414
22	-0.573279073
23	-0.453262402
24	-0.492052451
25	-0.484915378
26	-0.540406115
27	-0.587410272
28	-0.502490673
29	-0.589960602
30	-0.37542714
31	-0.488396129
32	-0.524400653
33	-0.537314269
34	-0.554216075
35	-0.489661551
36	-0.440000554
37	-0.570830185
38	-0.622477471
39	-0.666171772
40	-0.477631761
41	-0.56969123
42	-0.548939662
43	-0.468069867
44	-0.408528769
45	-0.380352821
46	-0.461653583
47	-0.618066615
48	-0.538443976
49	-0.561072058
50	-0.556202952
51	-0.636928528
52	-0.560569487
53	-0.557752021
54	-0.544789449
55	-0.593467964
56	-0.605660707
57	-0.467395649
58	-0.659184796
59	-0.552259189
60	-0.524093551
61	-0.52978911
62	-0.587082221
63	-0.454593837
64	-0.600521224
65	-0.520695683
66	-0.42972001
67	-0.454904499
68	-0.551994419
69	-0.611689979
70	-0.476230152
71	-0.573714834
72	-0.522544479
73	-0.577940479
74	-0.392270923
75	-0.317700844
76	-0.539043293
77	-0.469428236
78	-0.579715882
79	-0.540990684
80	-0.49883945
81	-0.377932108
82	-0.333679665
83	-0.598161954
84	-0.535294062
85	-0.577154121
86	-0.648154351
87	-0.453540283
88	-0.620914016
89	-0.347958271
90	-0.305035866
91	-0.549355207
92	-0.608821772
93	-0.507959072
94	-0.581446236
95	-0.625229216
96	-0.589327072
97	-0.425996735
98	-0.459719048
99	-0.454932703
100	-0.557215623
101	-0.607554604
102	-0.492504556
103	-0.601397602
104	-0.59196974
105	-0.597486629
106	-0.412919271
107	-0.552520618
108	-0.42652547
109	-0.483677942
110	-0.424496845
111	-0.329283541
112	-0.426638202
113	-0.496640942
114	-0.475751954
115	-0.502253596
116	-0.531077849
117	-0.389401381
118	-0.491217096
119	-0.438869117
120	-0.675438599
121	-0.667641031
122	-0.580824906
123	-0.424651302
124	-0.491813579
125	-0.56226651
126	-0.487262825
127	-0.587178805
128	-0.489045608
129	-0.569381587
130	-0.520190015
131	-0.597229012
132	-0.5342313
133	-0.363364739
134	-0.399631108
135	-0.650115159
136	-0.580566417
137	-0.608229672
138	-0.440819532
139	-0.481497955
140	-0.705644027
141	-0.404100082
142	-0.574883923
143	-0.503784481
144	-0.567412139
145	-0.503261172
146	-0.696546206
147	-0.561662572
148	-0.579771522
149	-0.451244109
150	-0.396068371
151	-0.499065899
152	-0.525559213
153	-0.41705135
154	-0.484928124
155	-0.341817792
156	-0.41001426
157	-0.507334055
158	-0.609098517
159	-0.499577567
160	-0.722976881
161	-0.397065845
162	-0.475239657
163	-0.514963575
164	-0.531225399
165	-0.542861416
166	-0.533185238
167	-0.537632661
168	-0.491734996
169	-0.584425701
170	-0.436340068
171	-0.445496661
172	-0.607927245
173	-0.293638602
174	-0.551865645
175	-0.531039553
176	-0.527085293
177	-0.419049445
178	-0.605017065
179	-0.513812521
180	-0.558741818
181	-0.46060954
182	-0.579895429
183	-0.44517839
184	-0.570197179
185	-0.594220546
186	-0.593388857
187	-0.591214082
188	-0.39942795
189	-0.459708155
190	-0.433724725
191	-0.353279538
192	-0.417714602
193	-0.531984852
194	-0.348736886
195	-0.439313798
196	-0.563070409
197	-0.585530163
198	-0.497041312
199	-0.525417047
200	-0.553237275
201	-0.486816158
202	-0.734273711
203	-0.328240202
204	-0.564314748
205	-0.57962084
206	-0.525232589
207	-0.513328243
208	-0.42832406
209	-0.398063413
210	-0.402547906
211	-0.508367417
212	-0.371358948
213	-0.5155475
214	-0.381744659
215	-0.651461213
216	-0.593170909
217	-0.494048851
218	-0.600265785
219	-0.618138465
220	-0.592390695
221	-0.579499577
222	-0.567435131
223	-0.378664328
224	-0.579693835
225	-0.466628922
226	-0.649833375
227	-0.533627097
228	-0.624821004
229	-0.524122199
230	-0.574540743
231	-0.449887638
232	-0.572639361
233	-0.541189394
234	-0.579175759
235	-0.544083892
236	-0.647511039
237	-0.386581846
238	-0.590577062
239	-0.618305129
240	-0.657610942
241	-0.534360437
242	-0.582852942
243	-0.511396172
244	-0.634620413
245	-0.525339845
246	-0.513001107
247	-0.526496774
248	-0.311745929
249	-0.618038713
250	-0.659596254
251	-0.506782467
252	-0.572847098
253	-0.608256997
254	-0.394843173
255	-0.548344748
256	-0.589064734
257	-0.485666967
258	-0.473116126
259	-0.555742036
260	-0.468536656
261	-0.377917967
262	-0.592394535
263	-0.450624123
264	-0.507202826
265	-0.565070154
266	-0.450221405
267	-0.637970389
268	-0.531577803
269	-0.508982016
270	-0.547770137
271	-0.610674001
272	-0.409244649
273	-0.380305433
274	-0.485826152
275	-0.505011554
276	-0.470098735
277	-0.525650371
278	-0.524591982
279	-0.643966184
280	-0.570102782
281	-0.565675329
282	-0.536437738
283	-0.529830986
284	-0.461148177
285	-0.362606226
286	-0.595416871
287	-0.498536283
288	-0.457169305
289	-0.50352187
290	-0.49260834
291	-0.714045664
292	-0.643808903
293	-0.443276539
294	-0.513035806
295	-0.40064049
296	-0.508756726
297	-0.547245452
298	-0.380062349
299	-0.599794601
300	-0.573137304
301	-0.475394936
302	-0.443193231
303	-0.3266094
304	-0.415876987
305	-0.547479032
306	-0.416861604
307	-0.419802332
308	-0.474876626
309	-0.560636933
310	-0.549881768
311	-0.449112377
312	-0.546476295
313	-0.655258343
314	-0.36817894
315	-0.449781228
316	-0.382725429
317	-0.320428276
318	-0.555486685
319	-0.614553883
320	-0.502707339
321	-0.628456011
322	-0.647878363
323	-0.550988082
324	-0.324951928
325	-0.606046881
326	-0.590629136
327	-0.513180389
328	-0.422963928
329	-0.483356689
330	-0.619391709
331	-0.632482872
332	-0.295954525
333	-0.40587159
334	-0.599414684
335	-0.387822744
336	-0.429757209
337	-0.495375936
338	-0.643717211
339	-0.552688976
340	-0.577418173
341	-0.662150607
342	-0.608475601
343	-0.560081873
344	-0.563397701
345	-0.592126888
346	-0.618214295
347	-0.460850588
348	-0.361756852
349	-0.54603472
350	-0.545487609
351	-0.543926826
352	-0.431815756
353	-0.52915468
354	-0.52304832
355	-0.458996285
356	-0.458327796
357	-0.578423107
358	-0.513110925
359	-0.409876282
360	-0.656642707
361	-0.500209155
362	-0.556030438
363	-0.453453104
364	-0.560419243
365	-0.563065005
366	-0.494851795
367	-0.479720654
368	-0.487974061
369	-0.339557097
370	-0.488168174
371	-0.508826713
372	-0.61358773
373	-0.635535871
374	-0.60671576
375	-0.528938297
376	-0.370541343
377	-0.515220858
378	-0.574504555
379	-0.472772252
380	-0.553039591
381	-0.693173909
382	-0.404065252
383	-0.673720302
384	-0.339793709
385	-0.550691298
386	-0.563713296
387	-0.363280494
388	-0.463139004
389	-0.461465617
390	-0.454026644
391	-0.352478082
392	-0.533653392
393	-0.593620947
394	-0.400581862
395	-0.332467627
396	-0.477106579
397	-0.598050967
398	-0.474070761
399	-0.478494555
400	-0.380182869
401	-0.541974327
402	-0.456014586
403	-0.37542063
404	-0.575000828
405	-0.326247972
406	-0.590691574
407	-0.353869103
408	-0.54862457
409	-0.52693927
410	-0.446823437
411	-0.395903955
412	-0.427304214
413	-0.451189107
414	-0.5882053
415	-0.551254825
416	-0.547953094
417	-0.411806368
418	-0.514708554
419	-0.514484823
420	-0.459327895
421	-0.476829195
422	-0.486310665
423	-0.404618787
424	-0.413207441
425	-0.367674616
426	-0.547490697
427	-0.449436994
428	-0.462265713
429	-0.310759306
430	-0.378918562
431	-0.42837176
432	-0.473080349
433	-0.45095098
434	-0.464883068
435	-0.451798274
436	-0.578225413
437	-0.499367336
438	-0.485136673
439	-0.637113892
440	-0.366236596
441	-0.387671206
442	-0.507211441
443	-0.595781902
444	-0.589301842
445	-0.589091196
446	-0.476367506
447	-0.413542391
448	-0.542234384
449	-0.584669406
450	-0.311431133
451	-0.541618855
452	-0.563085129
453	-0.674996046
454	-0.512437229
455	-0.660276138
456	-0.384899165
457	-0.684802158
458	-0.444700815
459	-0.351460387
460	-0.564867013
461	-0.5249051
462	-0.683688847
463	-0.466289747
464	-0.62158653
465	-0.398019469
466	-0.406138935
467	-0.578810096
468	-0.375587928
469	-0.596181076
470	-0.548207392
471	-0.532694433
472	-0.706578773
473	-0.544620659
474	-0.434303848
475	-0.475488727
476	-0.665305634
477	-0.553703479
478	-0.509115536
479	-0.500284232
480	-0.490751749
481	-0.542461768
482	-0.53402518
483	-0.493635995
484	-0.531946416
485	-0.356819069
486	-0.398641162
487	-0.530676092
488	-0.389170647
489	-0.448388894
490	-0.36126663
491	-0.629659399
492	-0.373996379
493	-0.484363271
494	-0.538926287
495	-0.470061399
496	-0.560109158
497	-0.391333359
498	-0.523880009
499	-0.57203013
500	-0.551249982
501	-0.522058503
502	-0.62312594
503	-0.487288757
504	-0.707812701
505	-0.540896689
506	-0.576406764
507	-0.535973664
508	-0.473930905
509	-0.579206952
510	-0.553111415
511	-0.449669736
512	-0.690858694
513	-0.516526303
514	-0.568277781
515	-0.615312899
516	-0.625982459
517	-0.514483422
518	-0.568552375
519	-0.508854545
520	-0.52517507
521	-0.552998431
522	-0.539242385
523	-0.557229373
524	-0.425885508
525	-0.443872654
526	-0.734119274
527	-0.469438462
528	-0.490167471
529	-0.412613384
530	-0.574415491
531	-0.476592928
532	-0.40932916
533	-0.609305932
534	-0.543289741
535	-0.520206235
536	-0.624588074
537	-0.405875479
538	-0.615583637
539	-0.376506472
540	-0.404109986
541	-0.363504499
542	-0.430552799
543	-0.607114128
544	-0.571101705
545	-0.582826436
546	-0.472169799
547	-0.489842638
548	-0.512418148
549	-0.481441744
550	-0.370887863
551	-0.577057308
552	-0.38905148
553	-0.456694253
554	-0.464344681
555	-0.331412135
556	-0.398432035
557	-0.606391856
558	-0.54251622
559	-0.653488747
560	-0.487819097
561	-0.568017964
562	-0.325602477
563	-0.629475963
564	-0.577151354
565	-0.455882588
566	-0.438200284
567	-0.668828112
568	-0.509438337
569	-0.531204517
570	-0.435184352
571	-0.682128814
572	-0.480806985
